# Supplementary material for: High-Resolution 18F-FDG PET/CT for Assessing Three-Dimensional Intraoperative Margins Status in Malignancies of the Head and Neck, a Proof-of-Concept
Source: J Clin Med. 2021 Aug 22;10(16):3737. doi: 10.3390/jcm10163737 (PMC8397229; doi:10.3390/jcm10163737)
Supplement: Supplementary file 1 [file jcm-10-03737-s001.zip]

Archive with 2 entries (2 files):
- jcm-1357371-supplementary materials 2-video.mpg
- jcm-1357371-supplementary.pdf
